# Supplementary material for: Position-Dependent Effects of AP Sites Within an hTERT Promoter G-Quadruplex Scaffold on Quadruplex Stability and Repair Activity of the APE1 Enzyme
Source: Int J Mol Sci. 2025 Jan 2;26(1):337. doi: 10.3390/ijms26010337 (PMC11720163; doi:10.3390/ijms26010337)
Supplement: Supplementary file 1 [file ijms-26-00337-s001.zip]

Archive with 1 entries (1 files):
- ijms-3361766-supplementary.pdf
